# Supplementary material for: Quality by Design Based Formulation of Xanthohumol Loaded Solid Lipid Nanoparticles with Improved Bioavailability and Anticancer Effect against PC-3 Cells
Source: Pharmaceutics. 2022 Nov 7;14(11):2403. doi: 10.3390/pharmaceutics14112403 (PMC9699314; doi:10.3390/pharmaceutics14112403)
Supplement: Supplementary file 1 [file pharmaceutics-14-02403-s001.zip]

Archive with 1 entries (1 files):
- pharmaceutics-1940844-supplementary.pdf
